# Supplementary material for: Genome-Wide Identification and Functional Characterization of the Heat Shock Factor Family in Eggplant (Solanum melongena L.) under Abiotic Stress Conditions
Source: Plants (Basel). 2020 Jul 20;9(7):915. doi: 10.3390/plants9070915 (PMC7412109; doi:10.3390/plants9070915)
Supplement: Supplementary file 1 [file plants-09-00915-s001.zip]

Archive with 4 entries (4 files):
- Table S2.xlsx
- Table S3.xlsx
- Table S4.xlsx
- Table S1.xlsx
