# Supplementary material for: Genome-Wide Identification and Functional Characterization of the Heat Shock Factor Family in Eggplant (Solanum melongena L.) under Abiotic Stress Conditions
Source: Plants (Basel). 2020 Jul 20;9(7):915. doi: 10.3390/plants9070915 (PMC7412109; doi:10.3390/plants9070915)
Supplement: Supplementary file 1 [file plants-09-00915-s001.zip › Table S3.xlsx]

## Sheet: Sheet1
Table S3. cis-Element analysis of SmeHsf promoters.
Classification	Cis-element name	Cis-elements functiom	SmeHsfA1b	SmeHsfA1e	SmeHsfA3	SmeHsfA4a	SmeHsfA4b	SmeHsfA4c	SmeHsfA5	SmeHsfA6a	SmeHsfA6b	SmeHsfA6c	SmeHsfA8	SmeHsfA9a	SmeHsfA9b	SmeHsfA9c	SmeHsfB1	SmeHsfB2a	SmeHsfB2b	SmeHsfB3a	SmeHsfB4a	SmeHsfC1
Essential Element	CAAT-box	common cis-acting element in promoter and enhancer regions	yes	yes	yes	yes	yes	yes	yes	yes	yes	yes	yes	yes	yes	yes	yes	yes	yes	yes	yes	yes
Essential Element	TATA-box	core promoter element around -30 of transcription start	yes	yes	yes	yes	yes	yes	yes	yes	yes	yes	yes	yes	yes	yes	yes	yes	yes	yes	yes	yes
Hormones	ABRE	cis-acting element involved in the abscisic acid responsiveness			yes	yes	yes		yes	yes	yes	yes		yes	yes	yes	yes	yes	yes	yes	yes
Hormones	AuxRR-core	cis-acting regulatory element involved in auxin responsiveness							yes							yes
Hormones	CGTCA-motif	cis-acting regulatory element involved in the MeJA-responsiveness	yes		yes		yes		yes	yes			yes		yes	yes	yes	yes	yes		yes	yes
Hormones	GARE-motif	gibberellin-responsive element														yes
Hormones	P-box	gibberellin-responsive element		yes							yes					yes	yes					yes
Hormones	TATC-box	cis-acting element involved in gibberellin-responsiveness							yes			yes	yes	yes
Hormones	TCA-element	cis-acting element involved in salicylic acid responsiveness	yes	yes				yes	yes			yes	yes	yes				yes	yes
Hormones	TGACG-motif	cis-acting regulatory element involved in the MeJA-responsiveness	yes		yes		yes		yes	yes			yes		yes	yes	yes	yes	yes		yes	yes
Hormones	TGA-element	auxin-responsive element		yes						yes	yes									yes	yes
Light	3-AF1 binding site	light responsive element														yes	yes
Light	AAAC-motif	light responsive element			yes							yes
Light	ACE	cis-acting element involved in light responsiveness								yes	yes	yes								yes
Light	AE-box	part of a module for light response		yes	yes	yes		yes		yes		yes		yes		yes					yes
Light	AT1-motif	part of a light responsive module									yes											yes
Light	ATC-motif	part of a conserved DNA module involved in light responsiveness											yes		yes		yes
Light	ATCT-motif	part of a conserved DNA module involved in light responsiveness										yes		yes					yes
Light	Box 4	part of a conserved DNA module involved in light responsiveness	yes	yes		yes	yes			yes	yes	yes	yes	yes	yes	yes	yes		yes	yes	yes	yes
Light	Box II	part of a light responsive element																	yes
Light	CAG-motif	part of a light response element													yes
Light	chs-CMA1a	part of a light responsive element	yes								yes
Light	chs-CMA2a	part of a light responsive element										yes						yes		yes
Light	GA-motif	part of a light responsive element		yes			yes	yes									yes
Light	Gap-box	part of a light responsive element		yes
Light	GATA-motif	part of a light responsive element		yes		yes				yes	yes	yes	yes			yes		yes		yes		yes
Light	G-box	cis-acting regulatory element involved in light responsiveness				yes	yes		yes	yes	yes	yes		yes	yes	yes	yes	yes		yes	yes
Light	G-Box	cis-acting regulatory element involved in light responsiveness				yes			yes	yes	yes	yes			yes				yes		yes
Light	GT1-motif	light responsive element			yes		yes		yes	yes	yes	yes	yes	yes		yes		yes		yes		yes
Light	GTGGC-motif	part of a light responsive element							yes	yes
Light	I-box	part of a light responsive element	yes		yes	yes		yes	yes			yes				yes		yes				yes
Light	LAMP-element	part of a light responsive element																				yes
Light	MRE	MYB binding site involved in light responsiveness	yes					yes								yes
Light	sbp-CMA1c	part of a light responsive element												yes
Light	Sp1	light responsive element			yes															yes
Light	TCCC-motif	part of a light responsive element					yes	yes
Light	TCT-motif	part of a light responsive element		yes		yes		yes	yes			yes	yes			yes	yes	yes			yes	yes
Others	3-AF3 binding site	part of a conserved DNA module array (CMA3)										yes
Others	A-box	cis-acting regulatory element	yes												yes					yes
Others	ARE	cis-acting regulatory element essential for the anaerobic induction	yes	yes	yes	yes	yes	yes				yes	yes	yes		yes	yes		yes		yes
Others	AT-rich element	binding site of AT-rich DNA binding protein (ATBP-1)											yes				yes
Others	AT-rich sequence	element for maximal elicitor-mediated activation (2copies)																yes
Others	CAT-box	cis-acting regulatory element related to meristem expression		yes	yes				yes		yes	yes
Others	CCAAT-box	MYBHv1 binding site						yes							yes
Others	circadian	cis-acting regulatory element involved in circadian control								yes									yes
Others	GC-motif	enhancer-like element involved in anoxic specific inducibility			yes				yes				yes		yes					yes
Others	GCN4_motif	cis-regulatory element involved in endosperm expression		yes										yes						yes
Others	HD-Zip 1	element involved in differentiation of the palisade mesophyll cells										yes
Others	MBSI	MYB binding site involved in flavonoid biosynthetic genes regulation																				yes
Others	O2-site	cis-acting regulatory element involved in zein metabolism regulation						yes	yes							yes
Others	Unnamed__1	60K protein binding site	yes	yes	yes	yes	yes	yes	yes		yes				yes	yes	yes		yes	yes	yes	yes
Stress	LTR	cis-acting element involved in low-temperature responsiveness	yes				yes		yes	yes				yes			yes
Stress	MBS	MYB binding site involved in drought-inducibility	yes	yes	yes	yes			yes			yes	yes		yes		yes
Stress	TC-rich repeats	cis-acting element involved in defense and stress responsiveness								yes											yes
Stress	WUN-motif	wound-responsive element		yes	yes		yes	yes			yes		yes		yes	yes	yes	yes
Unclassify	AAGAA-motif			yes	yes	yes	yes	yes	yes	yes	yes	yes			yes	yes	yes			yes		yes
Unclassify	ABRE3a					yes	yes		yes	yes				yes		yes	yes	yes		yes
Unclassify	ABRE4					yes	yes		yes	yes				yes		yes	yes	yes		yes
Unclassify	AP-1																yes			yes
Unclassify	as-1		yes		yes		yes		yes	yes			yes		yes	yes	yes	yes	yes		yes	yes
Unclassify	AT~TATA-box		yes	yes		yes	yes	yes	yes	yes		yes		yes	yes	yes	yes	yes	yes		yes	yes
Unclassify	box S								yes
Unclassify	CCGTCC-box		yes												yes					yes
Unclassify	CTAG-motif					yes			yes
Unclassify	DRE core								yes	yes		yes			yes
Unclassify	ERE		yes				yes	yes		yes	yes	yes	yes	yes	yes		yes	yes	yes		yes	yes
Unclassify	F-box							yes									yes
Unclassify	MYB		yes	yes	yes	yes	yes	yes		yes	yes	yes	yes		yes	yes	yes	yes	yes	yes	yes	yes
Unclassify	Myb		yes	yes	yes	yes	yes	yes	yes			yes	yes	yes	yes		yes	yes		yes		yes
Unclassify	MYB recognition site							yes							yes
Unclassify	Myb-binding site			yes	yes								yes		yes	yes						yes
Unclassify	MYB-like sequence		yes	yes	yes	yes	yes			yes	yes	yes	yes		yes	yes	yes	yes			yes
Unclassify	MYC		yes	yes	yes	yes	yes	yes	yes	yes	yes	yes	yes	yes	yes	yes	yes	yes	yes	yes	yes	yes
Unclassify	Myc							yes					yes			yes
Unclassify	NON			yes
Unclassify	STRE		yes		yes	yes		yes	yes	yes	yes	yes	yes	yes	yes	yes			yes		yes	yes
Unclassify	TATA						yes		yes	yes				yes	yes	yes	yes	yes		yes	yes	yes
Unclassify	TCA		yes		yes			yes		yes					yes	yes	yes					yes
Unclassify	Unnamed__10															yes					yes
Unclassify	Unnamed__12															yes					yes
Unclassify	Unnamed__14															yes					yes
Unclassify	Unnamed__16																			yes
Unclassify	Unnamed__2											yes
Unclassify	Unnamed__4		yes	yes	yes	yes	yes	yes	yes	yes	yes	yes	yes	yes	yes	yes	yes	yes	yes	yes	yes	yes
Unclassify	Unnamed__6		yes			yes	yes			yes	yes	yes	yes				yes	yes				yes
Unclassify	Unnamed__8															yes					yes
Unclassify	W box			yes	yes		yes	yes							yes	yes				yes	yes	yes
Unclassify	WRE3		yes	yes	yes			yes	yes		yes		yes		yes	yes	yes
