# Supplementary material for: Genome-Wide Identification and Functional Characterization of the Heat Shock Factor Family in Eggplant (Solanum melongena L.) under Abiotic Stress Conditions
Source: Plants (Basel). 2020 Jul 20;9(7):915. doi: 10.3390/plants9070915 (PMC7412109; doi:10.3390/plants9070915)
Supplement: Supplementary file 1 [file plants-09-00915-s001.zip › Table S4.xlsx]

## Sheet:  Table S5
Table S5. qRT-PCR primers for the SmeHsf genes.
Gene name	Primer name	Primer Sequence (5'to3')
SmEF1a	SmEF1a-F	CCACACTTCTCATATTGCTGTCA
	SmEF1a-R	ACCAGCATCACCATTCTTCAAAA
SmeHsfA1b	SmeHsfA1b-F	TAAGGGCAACAAGCATCTC
	SmeHsfA1b-R	CCACCTCTTCCTCTATTCCA
SmeHsfA1e	SmeHsfA1e-F	GACGAGATGCCTAAACTTCC
	SmeHsfA1e-R	TCTAATGCCAGAGAACCCA
SmeHsfA3	SmeHsfA3-F	GACCCATCTCCACCTTTTATC
	SmeHsfA3-R	CACATCCAATCCTTCCTCA
SmeHsfA4a	SmeHsfA4a-F	TGTTGATGTTGGGTCTAAGGT
	SmeHsfA4a-R	CCTACTCGGTTATCTGTTGGA
SmeHsfA4b	SmeHsfA4b-F	TGGGAGCGTTTTCTCTATG
	SmeHsfA4b-R	GGAGGAGGATTGGATGTCT
SmeHsfA4c	SmeHsfA4c-F	TCTGAGCCTAATGCAAACAC
	SmeHsfA4c-R	ACTTCGGATGCGTCAACT
SmeHsfA5	SmeHsfA5-f	CGAATGAAGATGGTGGAAG
	SmeHsfA5-r	GCTTTGAGGCAAGGAATG
SmeHsfA6a	SmeHsfA6a-F2	CAAGTGGGAACACAACCAA
	SmeHsfA6a-R2	TGAGCCAAAACATCCACA
SmeHsfA6b	SmeHsfA6b-F	TCATGTGTTGAGTTGGGAAG
	SmeHsfA6b-R	GCTGCTGTCTGATTTCTGTG
SmeHsfA6c	SmeHsfA7-F	TCTAAAGGGGAACAAGCATC
	SmeHsfA7-R	TCTCCGTCAAGTCCAAATC
SmeHsfA8	SmeHsfA8-f	GAAGTGTTATGAGATGGTGGAA
	SmeHsfA8-r	ATGTTGAGTTGACGAAGGAAG
SmeHsfA9a	SmeHsfA9-F	GAAAGTGAGGACAGGGACAG
	SmeHsfA9-R	GAAATAGCGTAAGTGAGCCAA
SmeHsfA9b	SmeHsfs2-F	TGCGAATGTAATCAGGTATCC
	SmeHsfs2-R	TTGGAGTAGTGAGTCGTTTCC
SmeHsfA9c	SmeHsfs1-F	CAAACTCTGCTGGTGGCT
	SmeHsfs1-R	GCTCCTCTGCTCCTTCATT
SmeHsfB1	SmeHsfB1-F	CTTCGCCAGACTCCAAGA
	SmeHsfB1-R	GGCTCAAGAAATCAACCAAC
SmeHsfB2a	SmeHsfB2a-f	AACCACTCGATCTCTTACGG
	SmeHsfB2a-r	CCTTTACTTCTTCTCCTTCCCT
SmeHsfB2b	SmeHsfB2b-F	GGAGAGGTGAGAAAGGATTG2
	SmeHsfB2b-R	GCGATGAGTTGGACGATAA
SmeHsfB3a	SmeHsfB3a-F	TGATTTGCTTCCTACACTCTTC
	SmeHsfB3a-R	TTTGGTTGTTGCTTGTTTGT
SmeHsfB4a	SmeHsfB4a-F	TTTACCTGCTTCTGCTACACC
	SmeHsfB4a-R	TGCTTTGTGATGTCTTGCTT
SmeHsfC1	SmeHsfC1-F	GCGAGAAGAAACGGAGATT
	SmeHsfC1-R	CGGGTGAGTAAAATGACGA
