# Supplementary material for: Genome-Wide Identification and Functional Characterization of the Heat Shock Factor Family in Eggplant (Solanum melongena L.) under Abiotic Stress Conditions
Source: Plants (Basel). 2020 Jul 20;9(7):915. doi: 10.3390/plants9070915 (PMC7412109; doi:10.3390/plants9070915)
Supplement: Supplementary file 1 [file plants-09-00915-s001.zip › Table S1.xlsx]

## Sheet: Table S1
Table S1. The alignment information and scaffold position of the SmeHsfs.
Gene name	Gene code	Bit Score	Evalue	HMMfrom	HMMto	Alignmentfrom	Alignmentto	%Cover	Scafford	Start	End
SmeHsfA1b	Sme2.5_02334.1_g00004.1	101.9	2.9e-32	1	96	17	106	0.989583	Sme2.5_02334.1	27616	30867
SmeHsfA1e	Sme2.5_00204.1_g00007.1	101.9	3e-32	1	96	14	103	0.989583	Sme2.5_00204.1	38390	40697
SmeHsfA3	Sme2.5_00292.1_g00007.1	98.9	2.7e-31	1	96	82	171	0.989583	Sme2.5_00292.1	74762	77157
SmeHsfA4a	Sme2.5_01013.1_g00005.1	102.4	2.1e-32	1	96	14	103	0.989583	Sme2.5_01013.1	47066	50697
SmeHsfA4b	Sme2.5_01314.1_g00005.1	102.1	2.6e-32	1	96	20	109	0.989583	Sme2.5_01314.1	32331	34267
SmeHsfA4c	Sme2.5_04312.1_g00009.1	98.6	3.1e-31	1	96	14	104	0.989583	Sme2.5_04312.1	44184	45897
SmeHsfA5	Sme2.5_09846.1_g00002.1	103.2	1.1e-32	1	96	17	106	0.989583	Sme2.5_09846.1	2356	6349
SmeHsfA6a	Sme2.5_00065.1_g00020.1	101	5.8e-32	1	96	38	127	0.989583	Sme2.5_00065.1	164969	170682
SmeHsfA6b	Sme2.5_08000.1_g00008.1	101	5.6e-32	1	96	33	122	0.989583	Sme2.5_08000.1	47896	50271
SmeHsfA6c	Sme2.5_04149.1_g00004.1	104.9	3.5e-33	1	96	37	126	0.989583	Sme2.5_04149.1	37854	39827
SmeHsfA8	Sme2.5_08951.1_g00003.1	95.1	3.8e-30	1	96	14	103	0.989583	Sme2.5_08951.1	4974	8197
SmeHsfA9a	Sme2.5_00023.1_g00025.1	98.6	3.1e-31	1	96	50	139	0.989583	Sme2.5_00023.1	324874	330488
SmeHsfA9b	Sme2.5_03412.1_g00012.1	95	4.4e-30	1	96	33	122	0.989583	Sme2.5_03412.1	89370	93367
SmeHsfA9c	Sme2.5_04312.1_g00005.1	81	9.7e-26	1	95	40	128	0.979167	Sme2.5_04312.1	26669	28367
SmeHsfB1	Sme2.5_00010.1_g00004.1	101.8	3.2e-32	1	96	10	99	0.989583	Sme2.5_00010.1	44986	52828
SmeHsfB2a	Sme2.5_13301.1_g00001.1	103.6	8.6e-33	1	96	26	115	0.989583	Sme2.5_13301.1	1236	5083
SmeHsfB2b	Sme2.5_02712.1_g00007.1	105.4	2.4e-33	1	96	25	114	0.989583	Sme2.5_02712.1	64281	66127
SmeHsfB3a	Sme2.5_00159.1_g00006.1	95.3	3.4e-30	9	96	3	84	0.90625	Sme2.5_00159.1	106446	111047
SmeHsfB4a	Sme2.5_01029.1_g00008.1	103.9	6.9e-33	1	96	25	114	0.989583	Sme2.5_01029.1	97166	98623
SmeHsfC1	Sme2.5_04829.1_g00004.1	86.2	2.3e-27	8	96	1	83	0.916667	Sme2.5_04829.1	40888	42747
